# Supplementary material for: Modeling the consequences of the dikaryotic life cycle of mushroom-forming fungi on genomic conflict
Source: eLife. 2022 Apr 20;11:e75917. doi: 10.7554/eLife.75917 (PMC9084891; doi:10.7554/eLife.75917)
Supplement: Source code 1. [file elife-75917-code1.zip]

Archive with 1 entries (1 files):
- FileS1_psuedocode.txt
